# Supplementary material for: Hemolysis contributes to anemia during long-duration space flight
Source: Nat Med. 2022 Jan 14;28(1):59–62. doi: 10.1038/s41591-021-01637-7 (PMC8799460; doi:10.1038/s41591-021-01637-7)
Supplement: Supplementary file 1 — Hemolysis and Erythrocyte markers [file 41591_2021_1637_MOESM1_ESM.xlsx]

## Sheet: Table S1
Supplementary Table S1. Change in Hemolysis and Erythrocyte Markers During and After a Long-Duration Space Mission
Measure	ISS Day 5	ISS Day 11	ISS Day 64	ISS Day 157	All Space	Postflight Day 4	Postflight Day 14	Postflight Day 41	Postflight Day 184	1 Year Follow up
CO	0.56	0.45	0.76	0.4	0.54	-0.01	0	NT	NT	0.3
	(36 - 76)*	(20 - 70)*	(28 - 125)†	(23 - 58)*	(39 - 70)	(-22 - 20)*	(-17 - 18)†			(5 - 54)*
Haptoglobin	0.42	0.51	0.22	0.06	0.31	NT	NT	-0.02	0.11	0.13
	(23 - 61)*	(11 - 90)	(-8 - 51)*	(-12 - 23)†	(16 - 46)			(-15 - 12)	(-5 - 26)	(-6 - 31)
Bilirubin	0.1	0.03	-0.13	-0.11	-0.02	-0.16	NT	-0.01	0.03	0.01
	(-11 - 31)*	(-23 - 30)	(-27 - 1)*	(-30 - 9)†	(-13 - 8)	(-21 - -11)*		(-22 - 20)	(-10 - 16)	(-21 - -23)
Iron	0.2	0.46	0.36	0.46	0.37	-0.23	NT	-0.03	0.23	-0.02
	(1 - 39)*	(18 - 73)	(5 - 68)	(2 - 90)	(21 - 54)	(-27 - -18)		(-24 -18)	(1 - 45)	(-14 - 11)
Transferrin Saturation	0.2	0.49	0.55	0.66	0.48	-0.22	NT	-0.02	0.27	0.02
	(1 - 38)*	(19 - 79)	(20 - 91)*	(17 - 116)*	( 30 - 66)	(-28 - -17)†		(-23 - 19)	(2 - 52)	(-11 - 15)
Ferritin	0.71	0.88	0.63	0.13	0.59	0	NT	-0.48	-0.12	0.45
	(28 - 114)*	(59 - 118)	(36 - 90)	(-14 - 41)*	(42 - 77)	(-7 - 8)		(-56 - -39)	(-36 - 11)	(-51 - 141)
Erythropoietin	-0.37	-0.19	0.26	0.16	-0.03	NT	NT	0.41	0.07	0.01
	(-51 - -23)	(-31 - -7)	(1 - 50)	(3 - 30)	(-14 - 7)			(21 - 60)	(-18 - 31)*	(-14 - 16)
C-reactive protein	-0.01	-0.09	-0.1	-0.14	-0.08	2.82	NT	0.19	0.79	0.34
	(-38 - 37)	(-33 -16)	(-36 - 15)	(-51 - 23)	(-24 - 7)	(232 - 332)		(-31 - 68)	(-28 - 185)	(-11 - 78)
Hemoglobin	NT	NT	NT	NT	NT	-0.09	NT	-0.03	0.01	0.03
						(-10 - -8)*		(-5 - -2)	(-2 - 4)	(2 - 5)
Hematocrit	NT	NT	NT	NT	NT	-0.09	NT	-0.02	0.02	0.03
						(-10 - -9)*		(-4 - 0)	(-2 - 5)	(0 - 6)
Reticulocytes	NT	NT	NT	NT	NT	0.19	NT	0.3	0.16	0.16
						(7 - 31)*		(13 - 48)	(3 - 30)*	(7 - 24)
Legend: Mean (+/- 95% CI). First complete blood count postflight was Day 3. NT not tested. *N=13; †N=12

## Sheet: Table S2
Supplementary Table S2. Hemolytic and erythrocyte markers preflight, onboard the International Space Station and postflight up to 1 year after long-duration space missions
Measure	Preflight	ISS day 5	ISS day 11	ISS day 64	ISS day 157	All space	Postflight day 4	Postflight day 14	Postflight day 41	Postflight day 184	1 year follow up
CO	1662	2627	2286	2667	2113	2425	1554	1666	NT	NT	2002
(ppb)	(1433-1891)*	(2341-2913)*	(2020-2552)*	(2325-3010)†	(1915-2312)*	(2272-2578)	(1327-1781)*	(1402-1930)†			(1677-2328)*
Haptoglobin	0.88	1.17	1.22	1.08	0.94	1.1	NT	NT	0.85	0.95	0.93
(g/L)	(0.71-1.05)	(0.96-1.39)*	(0.96-1.48)	(0.84-1.32)*	(0.70-1.18)†	(1.0-1.2)			(0.65-1.06)	(0.75-1.15)	(0.77-1.09)
Bilirubin	11.7	12.4	11.6	9.6	10.8	11.1	10.3	NT	11.3	12.1	11.9
(umol/L)	(9.9-13.5)	(9.5-15.3)*	(9.0-14.3)	(8.2-11.1)*	(8.3-13.2)†	(9.0-12.4)	(9.7-10.8)*		(8.8-13.7)	(9.7-14.6)	(8.5-15.3)
Iron	17.9	20.8	24.1	23.7	25.4	23.6	12.7	NT	16.1	21.8	17.1
(umol/L)	(15.3-20.4)	(17.2-24.5)*	(20.9-27.2)	(17.7-29.4)	(15.8-35.1)	(20.4-26.7)	(12.2-13.2)		(13.0-19.3)	(16.5-27.1)	(14.7-19.4)
Transferrin saturation (%)	30.2	36	41.4	44	50	42.8	23.7	NT	27.6	37.8	29.6
	(25.6-34.8)	(28.7-43.3)*	(35.8-47.0)	(31.4-56.6)*	(27.7-72.3)*	( 36.0-49.6)	(22.6-24.8)†		(22.3-32.8)	(28.9-46.7)	(25.5-33.7)
Ferritin	96	139	163	133	99	134	87	NT	49	78	99
(ug/L)	(61-130)	(99-178)*	(115-212)	(102-164)	(68-130)*	(114-154)	(78-95)		(30-69)	(48-109)	(61-136)
EPO	7.84	4.61	6.13	9.12	9.09	7.24	NT	NT	10.91	9.18	7.66
(IU/mL)	(6.57-9.10)	(3.71-5.52)	(5.01-7.25)	(7.64-10.60)	(7.35-10.82)	(6.39-8.08)			(8.42-13.41)	(6.99-11.38)*	(6.37-8.94)
C-reactive	1.04	1.02	0.99	0.99	0.56	0.88	2.39	NT	0.96	1.45	1.51
protein (mg/L)	(0.57-1.51)	(0.31-1.72)	(0.28-1.70)	(0.23-1.74)	(0.36-0.77)	(0.57-1.2)	(2.13-2.65)		(0.48-1.44)	(0.46-2.44)	(0.33-2.68)
Hemoglobin	14.3	NT	NT	NT	NT	NT	13	NT	13.8	14.4	14.8
(g/dl)	(14.0-14.7)						(12.9-13.1)*		(13.3-14.3)	(13.9-15.0)	(14.4-15.2)
Hematocrit	42.5	NT	NT	NT	NT	NT	38.3	NT	41.6	43.2	43.7
(%)	(41.3-43.8)						(37.9-38.6)*		(40.3-43.0)	(41.7-44.6)	(42.6-44.8)
RBC	4.76	NT	NT	NT	NT	NT	4.29	NT	4.61	4.86	4.89
(x10^6/mm3)	(4.60-4.92)						(4.25-4.32)*		(4.42-4.80)	(4.68-5.05)	(4.72-5.07)
Reticulocytes	1.3	NT	NT	NT	NT	NT	1.48	NT	1.61	1.51	1.46
(%)	(1.14-1.45)						(1.33-1.63)*		(1.49-1.73)	(1.36-1.67)*	(1.34-1.58)
Mean (+/- 95% CI). First complete blood count postflight was Day 3. Bold: 95% confidence interval does not overlap with the pre-flight baseline value 95% confidence interval. NT not tested. *N=13; †N=12

## Sheet: Table S3
Supplementary Table S3. Gender comparison of hemolysis markers preflight, onboard the International Space Station and postflight up to 1 year after long-duration space missions.
Measure	Sex	Preflight	ISS Day 5	ISS Day 11	ISS Day 64	ISS Day 157	All Space	Postflight Day 4	Postflight Day 14	Postflight Day 41	Postflight Day 184	1 Year Follow up
CO	M	1613 (1360-1865)*	2730 (2407-3054)*	2390 (2080-2700)*	2830 (2468-3192)†	2125 (1910-2341)	2501 (2327-2675)	1663 (1407-1918)*	1802 (1503-2101)†	NT	NT	2005 (1620-2389)
(ppb)	F	1828 (1347-2308)	2284 (1866-2701)	1939 (1684-2195)	2179 (1644-2715)	1817 (1584-2049)‡	2024 (1792-2255)	1192 (1043-1341)	1259 (1093-1425)	NT	NT	1989 (1402-2575)‡
Haptoglobin (g/L)	M	0.89(0.69-1.09)	1.17 (0.89-1.44)*	1.16 (0.90-1.42)	1.03 (0.78-1.28)*	0.94 (0.66-1.23)*	1.08(0.94-1.22)	NT	NT	0.87 (0.61-1.13)	0.94 (0.70-1.19)	0.93 (0.74-1.12)
	F	0.85(0.58-1.12)	1.19 (1.02-1.35)	1.45 (0.76-2.14)	1.25 (0.67-1.83)	0.91 (0.58-1.24)‡	1.23 (0.95-1.50)	NT	NT	0.79 (0.73-0.85)	0.98 (0.73-1.22)	0.92 (0.64-1.2)
Bilirubin	M	12.4(10.3-14.5)	14.0 (10.8-17.2)*	12.4 (9.3-15.4)	9.6 (7.9-11.3)*	11.6 (8.9-14.3)*	11.9 (10.5-13.4)	11.4 (9.6-13.1)*	NT	12.7 (10.4-15.1)	13.6 (11.1-16.0)	13.3 (9.3-17.3)
(umol/L)	F	9.3 (8.3-10.4)	7.0 (6.1-7.9)	9.0 (4.8-13.2)	9.7 (6.7-12.6)	6.5 (4.4-8.6)‡	8.2 (6.5- 9.9)	6.7 (4.8-8.5)	NT	6.0 (3.6-8.4)	7.0 (5.2-8.9)	7.0 (6.1-7.9)
Iron	M	16.5(14.0-18.9)	19.6 (15.5-23.7)*	24.3(21.2-27.4)	21.6 (15.1-28.0)	27.1 (15.1-39.1)	23.2(19.4-27.0)	13.2 (11.2-15.3)	NT	17.5 (14.5-20.4)	18.9 (15.7-22.1)	16.1 (13.7-18.5)
(umol/L)	F	23.0(18.8-27.2)	25.0 (18.5-31.5)	23.3 (13.9-32.8)	31.7 (20.1-43.2)	19.3 (16.4-22.3)	24.9 (20.0-29.7)	10.7 (10.1-11.3)	NT	11.3 (3.9-18.7)	32.3 (15.8-48.9)	20.7 (15.6-25.8)
Transferrin saturation (%)	M	29.5(24.1-34.8)	36.6 (27.7-45.5)*	43.9(37.8-50.0)	42.5 (28.1-56.8)	53.4 (27.6-79.1)	44.3(36.1-52.4)	25.2 (21.0-29.5)†	NT	30.8 (26.2-35.5)	34.1 (27.9-40.2)	28.0 (24.0-32.0)
	F	33.0(24.5-41.5)	34.0 (23.3-44.7)	32.0 (26.2-37.8)	52.5 (35.2-69.8)‡	31.5 (27.6-35.4)‡	36.6 (29.2-44.0)	19.3 (17.7-21.0)	NT	15.7 (7.1-24.3)	51.3 (21.7-80.9)	35.3 (25.7-45.0)
Ferritin (ug/L)	M	114 (76-151)	154 (109-199)*	186 (133-239)	152 (121-183)	109 (76-142)	150 (128-172)	103 (73-133)	NT	59 (37-80)	92 (59-125)	105 (59-150)
	F	30 (19-42)	87(37-137)	80 (37-124)	64 (35-93)	44‡	71 (49-93)	28 (24-32)	NT	15 (10-20)	28 (19-37)	77 (30-125)
EPO	M	7.7 (6.2-9.1)	4.7 (3.7-5.8)	6.1 (4.7-7.5)	9.7 (8.1-11.4)	8.7 (6.7-10.7)	7.3 (6.4- 8.3)	NT	NT	9.4 (8.1-10.7)	8.9 (6.6-11.2)	6.9 (5.9-8.0)
(IU/mL)	F	8.5 (6.1-10.9)	4.2 (2.4-5.9)	6.1 (5.1-7.1)	6.9 (5.0-8.9)	10.5 (7.5-13.6)	6.9 (5.3- 8.6)	NT	NT	16.6 (8.9-24.3)	10.8 (4.8-16.8)‡	10.3 (7.3-13.3)
C-reactive	M	0.75 (0.44-1.07)	0.67 (0.27-1.07)	0.45 (0.33-0.56)	0.42 (0.26-0.58)	0.47 (0.27-0.67)	0.50 (0.38-0.62)	2.39 (1.17-3.61)	NT	0.75 (0.42-1.09)	1.45 (0.23-2.66)	1.08 (0.28-1.88)
protein (mg/L)	F	2.10 (0.82-3.38)	2.17 (-0.12-4.46)	2.97 (0.87-5.06)	3.07 (0.83-5.30)	0.90 (0.48-1.32)	2.28 (1.20-3.35)	2.37 (1.86-2.88)	NT	1.70 (0.09-3.31)	1.47 (0.16-2.77)	3.07 (-1.12-7.25)
Mean (+/-95% CI). M: Male astronauts N=11. F= Female astronauts N=3. 95% confidence interval does not overlap with the pre-flight baseline value 95% confidence interval. NT not tested. *N=10; †N=9; ‡N=2

## Sheet: Table S4
Supplementary Table S4. Gender comparison of erythrocyte markers preflight and postflight up to 1 year after long-duration space missions onboard the International Space Station
Measure		Preflight	Postflight Day 3	Postflight Day 41	Postflight Day 184	1 Year Follow up
Hemoglobin	M	14.6 (14.3-14.8)	13.2 (12.7-13.7)*	14.1 (13.7-14.6)	14.7 (14.2-15.2)	15.1 (14.7-15.4)
(g/dl)	F	13.4 (12.6-14.3)	12.3 (12.0-12.5)	12.8 (12.4-13.2)	13.4 (12.8-14.0)	13.8 (13.5-14.1)
Hematocrit	M	43.3 (42.1-44.4)	38.7 (37.5-39.9)*	42.3 (40.9-43.6)	43.8 (42.3-45.4)	44.3 (43.1-45.4)
(%)	F	39.7 (38.1-41.4)	36.7 (35.8-37.7)	39.2 (38.3-40.1)	40.7 (39.7-41.8)	41.7 (40.8-42.5)
Reticulocyte	M	1.22 (1.06-1.38)	1.43 (1.26-1.60)*	1.62 (1.49-1.75)	1.51 (1.31-1.70)*	1.42 (1.28-1.56)
(%)	F	1.57 (1.37-1.76)	1.63 (1.40-1.87)	1.58 (1.45-1.71)	1.53 (1.43-1.64)	1.63 (1.61-1.66)
Legend: Mean (+/- 95% CI). M: Male astronauts N=11. F= Female astronauts N=3. 95% confidence interval does not overlap with the pre-flight baseline value 95% confidence interval. NT not tested; *N=10

## Sheet: Table S5
Supplementary Table S5: Analyzers used to measure serum and blood analytes samples from preflight, onboard the International Space Station and postflight up to 1 year after long-duration space missions
Facility	Manufacturer	Model	Assay manufacturer	Assay ID	Assay method
Eastern Ontario Regional Laboratory Association
October 2015-December 2019
Iron	Siemens	Vista 1500	Siemens Healthineers	Vista 1500	Ferrozine-no Deproteinization
Ferritin	Beckman Coulter	DxI 800	Beckman Coulter	Unicel DxI	One Step Sandwich Immunoassay
Transferrin % Saturation	Siemens	Vista 1500	Siemens Healthineers	Vista 1500	Calculated
Haptoglobin	Siemens	Vista 1500	Siemens Healthineers	Vista 1500	Immunoturbidimetry
Bilirubin total	Siemens	Vista 1500	Siemens Healthineers	Vista 1500	Diazonion Ion
Bilirubin direct	Siemens	Vista 1500	Siemens Healthineers	Vista 1500	Diazontination
December 2019-June 2020 (R180: 2 samples; R365: 3 samples)
Iron	Roche	Cobas 8000	Roche/Hitachi	C702	Ferrozine-Deproteinization
Ferritin	Roche	Cobas 8000	Roche/Hitachi	E801	Electrochemiluminescence
Transferrin % Saturation	Roche	Cobas 8000	Roche/Hitachi		Calculated
Haptoglobin	Roche	Cobas 8000	Roche/Hitachi	C502	Immunoturbidimetry
Bilirubin Total	Roche	Cobas 8000	Roche/Hitachi	C702	Diazonion Ion
Bilirubin Direct	Roche	Cobas 8000	Roche/Hitachi	C702	Diazontination
Johnson Space Center
Iron	Ortho Clinical Diagnostics	Vitros 5600	Vitros	Microslide	Reflectance Spectrophotometry
Ferritin	Ortho Clinical Diagnostics	Vitros 5600	Vitros	MicroWell	Enhanced Chemiluminescence
Transferrin % Saturation	Ortho Clinical Diagnostics	Vitros 5600	Vitros		Calculated
Bilirubin Total	Ortho Clinical Diagnostics	Vitros 5600	Vitros	Microslide	Reflectance Spectrophotometry
C-Reactive Protein	Ortho Clinical Diagnostics	Vitros 5600	Vitros	Microtip	Immunoturbidimetry
Hematocrit	Sysmex	XN-1000	Sysmex	XN-1000	Cumulative Pulse Height Detection
Hemoglobin Concentration	Sysmex	XN-1000	Sysmex	XN-1000	Sulfolyser Hemoglobin Photometry
Reticulocyte %	Sysmex	XN-1000	Sysmex	XN-1000	Flow Cytometry with Semiconductor Laser
Quest Diagnostics
Erythropoietin	Beckman Coulter	Dxl 800	Beckman	EPO reagent pack	Immunoassay
Blood aliquots were processed by laboratory analyzers at 3 sites: Eastern Ontario Regional Laboratory Association (EORLA), Ottawa, Canada; Johnson Space
Center, Houston, TX; and Quest Diagnostics Nichols Institute, West Hills, CA. There was a changeover of analyzer at one site (EORLA) late into the study that
preserved the same methods and standard ranges (5/126 samples involved).
